# Supplementary material for: Preparative Fractionation of Brazilian Red Propolis Extract Using Step-Gradient Counter-Current Chromatography
Source: Molecules. 2024 Jun 9;29(12):2757. doi: 10.3390/molecules29122757 (PMC11206579; doi:10.3390/molecules29122757)
Supplement: Supplementary file 1 [file molecules-29-02757-s001.zip]

Archive with 1 entries (1 files):
- molecules-3019104-supplementary.pdf
